# Supplementary material for: Synthesis, Quantification, and Characterization of Fatty Acid Amides from In Vitro and In Vivo Sources
Source: Molecules. 2021 Apr 27;26(9):2543. doi: 10.3390/molecules26092543 (PMC8123904; doi:10.3390/molecules26092543)
Supplement: Supplementary file 1 [file molecules-26-02543-s001.zip]

Archive with 1 entries (1 files):
- molecules-1192270-supplementary.pdf
